# Supplementary material for: Contrasting Assembly and Network Roles of Abundant and Rare Bacteria in Reservoir and Soil Habitats
Source: Biology (Basel). 2025 Sep 18;14(9):1291. doi: 10.3390/biology14091291 (PMC12467908; doi:10.3390/biology14091291)
Supplement: Supplementary file 1 [file biology-14-01291-s001.zip]

Archive with 1 entries (1 files):
- biology-3834100-supplementary.pdf
